# Supplementary material for: Development of Jelly Loaded with Nanogel Containing Natural L-Dopa from Mucuna pruriens Seed Extract for Neuroprotection in Parkinson’s Disease
Source: Pharmaceutics. 2022 May 17;14(5):1079. doi: 10.3390/pharmaceutics14051079 (PMC9147856; doi:10.3390/pharmaceutics14051079)
Supplement: Supplementary file 1 [file pharmaceutics-14-01079-s001.zip]

Archive with 1 entries (1 files):
- pharmaceutics-1702022-supplementary.pdf
